# Supplementary material for: A Population of Deletion Mutants and an Integrated Mapping and Exome-seq Pipeline for Gene Discovery in Maize
Source: G3 (Bethesda). 2016 Jun 1;6(8):2385–95. doi: 10.1534/g3.116.030528 (PMC4978893; doi:10.1534/g3.116.030528)
Supplement: Supplemental Material [file supp_g3.116.030528_TableS1.xlsx]

## Sheet: Sheet1
Table S1 Summary of putative B73 kernel mutants
Line#	Phenotypea	Viabb	Phenotypec	F1d	F2 Kernel Phenotype	Line#	Phenotypea	Viabb	Phenotypec	F1d	F2 Kernel Phenotype
7	smk op	6		Y	small endosperm	876.2	op	1		Y	F1 lethal
14	smk	4		Y	none	883	op	3	sm	Y	true large kernel op
22	narrow	5		Y	none	901	dom. op	4		N
31	dek	0		N		904.1	op	3		Y	none
33	dek	2		Y	mild dek	904.2	rgh op	0		N
34	op	6		Y	some seg smk op	905	sm op	0		N
37	dek	0		N		913	smk	0		N
52	op	0		N		916	sm op	2		Y	seg smk op
56	narrow	5		Y	smk, narrow	917.1	partial vit	1		Y	none
59	op dek	0		N		920	smk	0		N
77	op	4		N		921	smk op	0		N
102	smk op	0		N		934	smk	3		Y	none
103	op	3		N		937	op	4		Y	seg true op
125	smk op	3		Y	none	942	smk op	6		N
143	thin op	0		N		950	sm op	0		N
145	vp	0		N		955	grey seed	6	thin YS	N
146	shrunken	5	late	Y	shrunken	956	sm bro op	0		N
152	smk	6	late, sm, SL	N		958	sm op	3	sm, SL	N
159	op	0		N		960	smk op	6		Y	none
183.1	rgh op	4		Y	none	966	thin smk	1	SL	N
183.2	smk	6		N		972	smk op	3		Y	none
184	smk	0		N		986	smk semi op	0		N
185	smk part ep	6		N		989	dom op	6		Y	none
187	smk op	5		Y	none	994	smk op	6		Y	none
189	smk op	0		N		1000	op	4	sm, pale, SL	N
204	white vp	0		N		1003	smk op	6		Y	none
212	smk op	0		N		1010	smk op	6		Y	none
218	smk op	6		N		1022	rgh smk op	6	sm	Y	partial endosperm fill
224	op	0		N		1024	sm op	2	sm, pale, SL	N
227	smk part ep	6		Y	smk	1027	white	6		N
256	dom op	6		N		1030	smk op	0		N
258	op	0		N		1034	sm op	4	SL	N
262	op	6		N		1039	semi dom op	5		Y	seg op
264	white	0		N		1054	smk op	3	sm, SL	N
266	part ep	1	SL	N		1055	smk op	6		Y	none
266	smk	6		Y	none	1071	smk op	2		Y	none
277	smk op	5		N		1075	part ep op	6	pale, SL	N
306	smk	4		Y	none	1080	smk	3		Y	none
312	smk op	0		N		1081	smk op	4	pale, SL	N
314	smk op	3	twin stem	Y	none	1103	dull op	0		N
322	smk	6		N		1105	smk	6		Y	none
334	smk	6		N		1110	op	3		Y	none
341	smk op	2		N		1115	sm op	1		Y	seg smk op
343	op	3		N		1120	smk op	4		N
345	sm thin	2		N		1121	smk	6		Y	none
350	sm op	4		Y	partial fill (smk)	1136	ep op	3		Y	seg dull op
354	thin	4	alb, SL	N		1138.1	smk	4		Y	op Partial endosp
363	narrow smk	2	SL	N		1138.2	sm op	0		N
366	shr	1	SL	N		1145	smk	3		Y	none
367	thin vit	5	SL, pale	N		1150	smk	0		N
369	rgh	2		N		1155	dull br	0		N
370	smaller op	0		N		1161	rgh wrinkle op	1	SL	N
374	smk op	3	sm, SL	N		1162	sm op	0		N
377	smk op	1		Y	dek	1168	smk op	4		Y	partial fill at crown
384	op	0		N		1176	smk op	5		Y	none
387	semi op	3		Y	none	1195	large op	4		Y	none
411	dom	0		N		1197	op	0		N
414	op	5		Y	variable opacity	1209	dented op	0		N
423	sm br op	0		N		1224	rgh	1		Y	none
425	smk op	4		N		1229	large op	5		Y	none
437	op	6		Y	op	1230.1	sm op	2	SL	N
440	smk op	2		Y	none	1230.2	white	6	alb, SL	N
447	smk op	6		Y	smk op	1233	smk	0		N
450	ep	0		N		1235	op	0		N
469	thin EP	3	sm	Y	partial fill (smk) op	1244	smk	2	alb, SL	N
472	smk	0		N		1246	(YS) smk op	4		Y	none
479	smk op part EP	0		N		1251	smk op	6		N
483	dom smk op	0		N		1265	large op dom	6		Y	none
498	thin op	2		Y	seg thin op	1267	smk	0		N
501	dull grey op	0		N		1271	smk op	2		N
502	smk op part EP	0		N		1284	smk op	1	alb, SL	N
503	op and ep sep	2		Y	none	1290	op necr cap	2		N
506	smk op part EP	0		N		1293	white	4		Y	smk
517	vp	0		N		1293	smk	6		Y	none
523.1	op	6		Y	smk thin kernel	1295	op	3		Y	none
523.2	severe op	2	dwarf plant	Y	dek	1299	smk	0		N
531	rgh op	5		Y	normal size full op	1303	smk	0		N
534	ep	0		N		1307	smk	4		Y	none
540	smk op	3		Y	none	1329	op	5		N
544	dom op	0		N		1334	smk subtle	0		N
545	dek op	3	sm, pale, SL	N		1336	rgh op	0		N
545	brown op	4		N		1338	smk op	6		Y	smk op
577	purple cap vp	6		N		1339	(YS)smk op	4		N
586	op	6		Y	none	1343	brown	0		N
591	ep op	3		Y	smk thin kernel	1358	smk semi op	0		N
592	smk op	6		Y	none	1368	smk op	0		N
611	ep	0		N		1370	(YS) op	6		Y	none
612	ep	0		N		1373	op	3		Y	none
618	smk op	0		N		1377.1	smk op	5		Y	none
619	dom op	6		Y	semi-op	1377.2	smk part ep	3		Y	smk, partial fill
631	dull op	0		N		1378	smk op	5		Y	none
637	rgh op	0		N		1388	smk op	5		Y	none
639	op + necrot	0		N		1396	smk op	4		Y	none
648.2	dek smk	0		N		1411	op	3	sm	Y	low ratio thin op
652	sm op	3		Y	seg flat EP	1419	smk ep	4	sm, SL	N
653	viv op	0		N		1422	smk op, part ep	1	SL	N
655	ep	0		N		1430	op	5		N
658	dom op	0		N		1434	op	6		N
667	white	4		Y	none	1448	op	0		N
677	ep	0		N		1456	sev sml op	0		N
687	sev lrg srk wri	0		N		1463	smk	5		N
701	smk	1	SL	N		1472	smk op	2		N
714	op	5	smaller	Y	none	1477	dull op	2		N
725	smk	0		N		1481	op	6		N
729	op	0		N		1485	white	6	SL	N
740	smk	0		N		1486	op	5		Y	normal size full op
746	op	0		N		1492	op	3		Y	none
752	sm op	3	SL	N		1493	smk	0		N
754	smk	0		N		1509	collapsed	1	SL	N
756	br op	0		N		1516	sm op	0		N
759	smk	3		Y	variable smk	1543	sm op	3		Y	none
762	smk	0		N		1554	smk op	3	sm	Y	partial fill (smk) op
772	op	6		Y	none	1555	sm rgh op	3	sm, SL	N
775	smk	6		N		1565	bro op	0		N
782	smk	0		N		1569	op	3	sm	N
784	smk op	6	alb, SL	N		1587	op	3	sm, pale, SL	N
785	smk op	0		N		1597.2	smk op	3	sm, SL	N
789	br op	0		N		1609	smk	6		Y	none
791	thin op	3		Y	severe smk	1615	smk op	0		N
796	shrunken op	0		N		1616	op	1		Y	seg semi op
797	white vp	0		N		1619	collapsed	0		N
805	br op	0		N		1622	sm op	2	SL	N
806	smk and ep	0		N		1635	op	0		N
815	smk op	0		N		1639	op	2		N
816	dom. Op	6		N		1646	smk op	6	yellow, SL	N
820	smk	0		N		1674	smk	0		N
823	smk thin	6	yellow	Y	none	1685	smk op	0		N
841	wrinkle op	1		N		1687	sm op	2		Y	seg smk op variable
843	smk op	3	SL	N		1705	smk	3		N
850	thin op	0		N		1728	smk op	1	SL	N
851	smk op	6		N		1736	shrunken	3	sm, SL	N
868	smk br op	0		N		1794	shr	0		N
876.1	smk op	1		Y	smk	1797	dom op	6		Y	none
a M2 seed phenotype; b M2 seed viability; c M2 plant phenotype; d Crossed to Mo17 for F1s. Seed phenotype: opaque (op), small kernel (smk), defective kernel (dek) (lethal), empty pericarp (ep), rough endosperm, bumpy surface (rgh), viviparous (vp) brown (br), narrow kernel (narrow), segregating more than 25 % (dominant; dom); M2 Seed viability: Viability (seeds germinated out of 6 planted); Seedl…
