# Supplementary material for: A Population of Deletion Mutants and an Integrated Mapping and Exome-seq Pipeline for Gene Discovery in Maize
Source: G3 (Bethesda). 2016 Jun 1;6(8):2385–95. doi: 10.1534/g3.116.030528 (PMC4978893; doi:10.1534/g3.116.030528)
Supplement: Supplemental Material [file supp_g3.116.030528_TableS2.xlsx]

## Sheet: Sheet1
Table S2 Summary of mutants analyzed with BSR-seq and exome-seq
Mutants	Phenotype	Exome-seq						BSR-seq				SNP/ind	Pose
		Rawa	Cleanb	Exonsc	Genesc	InDelsc	SNPsc	Pool	Plant#	Rawa	Cleanb
1039_o2	full size opaque	63.3	58.4	1692	874	14291	142427	NT	29	25.4	21.6	45518	364
								MU	24	24.8	22.8
916	small, thin partial filled opaque	NA						NT	30	30	27.1	63874	730
								MU	29	35.6	32.8
1554	small, thin with opacity	67.7	62.3	3	3	1	19	NT	30	33.8	31.1	78019	1230
								MU	30	31.9	29
146	shrunk kernel	78.2	71.6	8	1	3	22	NA
1115	small opaque	63.9	58.8	86	26	155	1480	NT	30	33.9	31.1	74926	389
								MU	21	34.3	31.5
937	full size opaque	76.5	70.1	6	2	3	17	NT	28	32.4	29.7	70055	343
								MU	23	34.8	32.1
883	full size opaque	85.1	78.1	2	2	4	29	NT	29	35.8	33	71806	589
								MU	28	35.2	32.4
a raw pair-end reads (million) were from Hiseq2500 sequencing. b clean reads (million) were got by removing the low quality reads and fragments in Trimmomatic v0.32. c the number of missing exons, missing genes, missing small indels and SNPs were counted after filtering the shared ones. Missing exons might be within one single large deletion or gene. SNPs might be caused by r radiation or variati…
