# Supplementary material for: A Population of Deletion Mutants and an Integrated Mapping and Exome-seq Pipeline for Gene Discovery in Maize
Source: G3 (Bethesda). 2016 Jun 1;6(8):2385–95. doi: 10.1534/g3.116.030528 (PMC4978893; doi:10.1534/g3.116.030528)
Supplement: Supplemental Material [file supp_g3.116.030528_TableS3.xlsx]

## Sheet: Sheet1
Table S3 Primers for genomic PCR and RT-PCR in mutants 937 and 916
	Exon/Intron	Chr	Coordinate	Primer_location	Primer	Size	F/R	PCR
937	GRMZM2G449909_Exon19	4	176908846-176909023	176908857-176908879	GCTTGTATAGAAATTGAAGCCTCCC	134	F
				176908990-176908969	CAAATTGCGATTTTAGATATGC		R
	GRMZM2G449909_Intron_Exon18-19	4	176909024-176915654	176909703-176909727	GATTCCCAATAAGTCTGATGGCAAG	1427	F
				176911129-176911105	ACCCATGCAAATTGACTGAAATCAT		R
				176911105-176911129	ATGATTTCAGTCAATTTGCATGGGT	358	F
				176911462-176911438	AAGGGAGTAGAAAAATCAGGGAGTC		R
				176911438-176911462	GACTCCCTGATTTTTCTACTCCCTT	195	F
				176911632-176911608	TGTGGACACTTCAAGACACCTATAG		R
				176912567-176912591	CCTGCTGCTAGAATCTAGTGTGATA	1353	F	*
				176913919-176913897	GACGGAAAAGAACCCATCGTAAG		R
				176915602-176915626	CATCACGGAACATTAGTACATTGCA	132	F	*
				176915733-176915709	TTTGCTTTACATGTGCAGTTACGAT		R
	GRMZM2G449909_Exon18	4	176915655-176915715	176915633-176915657	CAATCTCAGGTGAGCACATTACTTG	101	F	*
				176915733-176915709	TTTGCTTTACATGTGCAGTTACGAT	101	R
	GRMZM2G449909_Exon17	4	176916302-176916411	176916298-176916322	GTACCTTCCAATCATCAATTCTGGC	108	F	*
				176916405-176916381	TTAGAGGCTGTCCGTATTAGTCTTG	108	R
	GRMZM2G449909_Exon16	4	176917796-176917927	176917782-176917806	ATGATAGTTCTTACCCCACAACGAA	116	F	*
				176917897-176917873	AACTCGACTGAACCTCACTATGTAC	116	R
	GRMZM2G449909_Exon15	4	176918477-176918650	176918480-176918504	GAATCTGGAAGCAACTGATGAGAAC	102	F	*
				176918581-176918557	CTATCATCTTCAAGGTGCCCATTTG	102	R
	GRMZM2G449909_Exon14	4	176918740-176918866	176918700-176918724	ATTAGTGACAATAACTGGCAGTCCT	200	F	*
				176918899-176918875	TCCTATCCTTAGCTATGGTTTGCTC	200	R
	GRMZM2G449909_Exon13	4	176918951-176918988	176918920-176918944	ATATTCCAGGAGAAACAAACAGGCA	107	F	*
				176919026-176919002	GCAACTGAAATTGATTGTCTCCGAT	107	R
	GRMZM2G449909_Intron_Exon12-13	4	176918989-176920128	176919990-176920014	GCACAAGCCAATATATGTGAAGTGA	162	F
				176920151-176920127	ATGTGCTGGATTTGATTGAAAAGGT	162	R
	GRMZM2G449909_Exon12	4	176920129-176920230	176920127-176920151	ACCTTTTCAATCAAATCCAGCACAT	146	F
				176920272-176920248	TTACTTCTCTTGACACTTGGTGCTA	146	R
	GRMZM2G449909_Region1	4	176908897-176920223	176908897-176908919	TCAAGATGGAACAGGAGGAGTAC	11327	F
				176920223-176920201	CTTTGCGTGTGATAAATGTTCTG		R
	GRMZM2G449909_Region2	4	176911105-176920151	176911105-176911129	ATGATTTCAGTCAATTTGCATGGGT	9047	F
				176920151-176920127	ATGTGCTGGATTTGATTGAAAAGGT		R
	GRMZM2G449909_Region3	4	176911438-176920151	176911438-176911462	GACTCCCTGATTTTTCTACTCCCTT	8714	F
				176920151-176920127	ATGTGCTGGATTTGATTGAAAAGGT		R
	GRMZM2G449909_Region4	4	176911820-176920151	176911820-176911844	AAAAACTGAGATCCGATTTTGCCTT	8332	F
				176920151-176920127	ATGTGCTGGATTTGATTGAAAAGGT		R
	GRMZM2G449909_Region5	4	176912567-176920151	176912567-176912591	CCTGCTGCTAGAATCTAGTGTGATA	7585	F
				176920151-176920127	ATGTGCTGGATTTGATTGAAAAGGT		R
916	GRMZM2G102447_Exon3	5	59,754,711-59,754,951	59754805-59754829	GGTTAGACGACAGGAAGAAGAAGAT	125	F
				59754929-59754905	TTCCTTCTCCCACTTCTTGTACTTG		R
	GRMZM2G037299_Exon2	5	59,818,719-59,818,856	59818756-59818781	TGAAATCTGAGAATGAAACGATACGA	102	F
				59818857-59818833	GGAGTGATGATATAAGCCCATGGTA		R
	GRMZM5G856929_Exon1	5	59832359-59833908	59833425-59833446	GAGGACGAGACGACTATCTTCG	485	F	*
				59833909-59833885	GTAGAATCAAACTCTCTGCAAGGA		R
	GRMZM2G017081_Exon2	5	59839330-59839641	59839367-59839391	TAGCATTGCTCAAATTGGTCACAT	257	F	*
				59839623-59839599	AAAGAAAACCCTGTGCTTAATGCT		R
	GRMZM2G116140_Exon1	5	60,001,696-60,003,451	60002264-60002288	AATGTTAATGATGGCATGATCGGAC	215	F
				60002478-60002454	AGATACCACACCCGCTACTAGTATA		R
Exon/Intron column contains the primer names, which consist of gene ID and exon/intron name, and introns were noted by the flanking two exon names. Regions 1-5 were used to cover the juntion site in a lone PCR whose products may be submitted for cloning sequencing. Primer sequences are shown, and their F/R orientations are noted, F, forward; R, reverse. "PCR" column indicates the final agarose ge…
