# Supplementary material for: A Population of Deletion Mutants and an Integrated Mapping and Exome-seq Pipeline for Gene Discovery in Maize
Source: G3 (Bethesda). 2016 Jun 1;6(8):2385–95. doi: 10.1534/g3.116.030528 (PMC4978893; doi:10.1534/g3.116.030528)
Supplement: Supplemental Material [file supp_g3.116.030528_TableS4.xlsx]

## Sheet: Sheet1
Table S4 Kernel number in F2 generation and Chi-square test for Medelian inheritance
	N	M	N	M	N	M	N_avg	M_avg	Chi_P
937	300	130	193	79	237	84	243.333	97.6667	0.1108
916	216	74	336	104	210	57	254	78.3333	0.5263
1115	251	65	253	58	115	48	206.333	57	0.2128
1554	254	74	398	117	162	58	271.333	83	0.4996
146	282	110	238	74	351	96	290.333	93.3333	0.7455
883	282	76	313	106	132	48	242.333	76.6667	0.7222
1039_o2	283	95	183	50	131	59	199	68	0.8598
N, normal type; M, mutants. N_avg, the average kernel number for the normal type; M_avg, the average kernel number for the mutants. Chi_P, Chi-square test was conducted to see whether p value is significant (<0.05) for not meeting Mendelian inheritance (3:1 ratio), and all the mutants in this table meet the mendelian law in F2 generation.
