# Supplementary material for: A Population of Deletion Mutants and an Integrated Mapping and Exome-seq Pipeline for Gene Discovery in Maize
Source: G3 (Bethesda). 2016 Jun 1;6(8):2385–95. doi: 10.1534/g3.116.030528 (PMC4978893; doi:10.1534/g3.116.030528)
Supplement: Supplemental Material [file supp_g3.116.030528_TableS5.xlsx]

## Sheet: Sheet1
Table S5 Causative deleted gene candidates in mutant 1115
ID	Coordinate	Len	B73a	1115a	Na	Ma	Del	ID	Coordinate	Len	B73a	1115a	Na	Ma	Del
GRMZM2G111025_E1	3:124946907-124947281	374	5.62117	7.43662	0.128696	0.247566	N	GRMZM2G120298_E4	3:126039170-126039719	549	12.8647	2.61765	0	0	Yb
GRMZM2G385428_E1	3:125175264-125177160	1896	6.96679	7.13213	3.06196	3.70373	N	GRMZM2G419363_E6	3:126102060-126102419	359	7.84134	3.24233	0.255254	0.126426	Yb
GRMZM2G332703_E1	3:125443206-125443302	96	8.59235	0.12946	0.00964186	0.00945563	Y	GRMZM2G419363_E5	3:126103196-126103288	92	5.25611	0.920738	0.0100611	0.00986675	Yb
GRMZM2G332703_E2	3:125444537-125445305	768	1.95277	0.000425856	0	0	Y	GRMZM2G419363_E4	3:126104399-126104429	30	0.00956034	0.0109019	0.030854	0.030258	Y
GRMZM2G332703_E3	3:125445409-125445454	45	5.72345	0	0	0	Y	GRMZM2G419363_E3	3:126104688-126104809	121	6.61322	3.1111	0.390137	0	Yb
GRMZM2G332703_E4	3:125445558-125445647	89	13.2577	0	0	0	Y	GRMZM2G419363_E2	3:126104859-126105049	190	8.95149	3.04336	0.248456	0.243657	Yb
GRMZM2G332703_E5	3:125445757-125445876	119	20.2767	0	0	0	Y	GRMZM2G419363_E1	3:126105136-126105181	45	13.8625	0.327058	0	0	Y
GRMZM2G332703_E6	3:125445973-125446071	98	11.3202	0	0	0	Y	GRMZM2G553733_E1	3:126107504-126108152	648	37.4026	23.2448	0	0	Yb
GRMZM2G332703_E7	3:125446147-125446206	59	6.60149	0	0	0	Y	GRMZM2G076499_E2	3:126127258-126127943	685	8.46655	0.000477456	0.345925	0.00132517	Yb
GRMZM2G332703_E8	3:125446301-125446395	94	21.2392	0.180925	0	0	Y	GRMZM2G076499_E1	3:126128073-126128283	210	6.02438	0	0	0	Y
GRMZM2G332703_E9	3:125446538-125446598	60	16.7832	0	0	0	Y	GRMZM2G072435_E1	3:126156390-126156523	133	45.6157	5.62391	0.00695954	0.00682512	Yb
GRMZM2G010628_E5	3:125497426-125498264	838	18.4691	0.196313	9.15567	0.544861	Yb	GRMZM2G072435_E2	3:126156610-126156666	56	59.8665	9.08753	0	0	Yb
GRMZM2G010628_E4	3:125498346-125498482	136	18.8008	0	8.73212	0.68748	Yb	GRMZM2G072435_E3	3:126156747-126156802	55	76.9016	0.457881	0	0	Yb
GRMZM2G010628_E3	3:125498567-125498773	206	23.7927	0	12.6666	1.34398	Yb	GRMZM2G072435_E4	3:126156914-126157049	135	68.4244	17.4673	0.349678	0.342924	Yb
GRMZM2G010628_E2	3:125499466-125500335	869	16.9561	0	7.85018	0.799104	Yb	GRMZM2G072435_E5	3:126157125-126157553	428	45.0794	2.99242	0.110296	0.432661	Yb
GRMZM2G010628_E1	3:125500639-125501015	376	10.345	0	3.73694	0.492498	Y	GRMZM2G351387_E1	3:126175815-126176168	353	5.3137	0	8.74749	1.30375	Yb
GRMZM5G842766_E3	3:125568952-125569287	335	14.1813	0.407113	0.00276304	0.00270967	Y	GRMZM2G351387_E2	3:126189603-126189719	116	16.3358	0.0140973	14.6583	1.61202	Yb
GRMZM5G842766_E2	3:125569385-125569430	45	0.407908	0	0	0	Y	GRMZM2G351387_E3	3:126189809-126190243	434	20.4012	0.0241148	20.0288	3.16245	Yb
GRMZM5G842766_E1	3:125569826-125570383	557	5.7223	0	0.00166179	0	Y	GRMZM2G351387_E4	3:126190346-126191693	1347	8.54915	0	15.8166	1.4974	Yb
GRMZM2G701704_E1	3:125597256-125597471	215	23.305	9.14392	0.21526	0.00422205	Yb	GRMZM2G176063_E1	3:126329711-126330315	604	8.22205	0	0.154781	0	Y
GRMZM2G151717_E1	3:125632832-125634450	1618	10.7559	0.000202137	2.69677	0.228338	Y	GRMZM2G340251_E3	3:126479381-126479411	30	3.57557	0.0109019	0.030854	0.030258	Y
GRMZM2G151717_E2	3:125636986-125637656	670	19.7642	0	1.54454	0.135484	Y	GRMZM2G340251_E2	3:126480330-126481427	1097	25.719	0	267.735	34.5099	Yb
GRMZM2G092223_E1	3:125709532-125709737	205	2.68902	0.0015954	0.00451521	0.004428	Y	GRMZM2G340251_E1	3:126481497-126482264	767	24.0842	0.106603	256.516	31.9922	Yb
GRMZM2G092223_E2	3:125709861-125710237	376	8.65922	0	0	0	Y	GRMZM2G340251_E2	3:126483881-126484144	263	7.30221	0.00124356	159.629	47.1231	Yb
GRMZM2G092223_E3	3:125710352-125710566	214	20.8433	0	0	0	Y	GRMZM2G340251_E1	3:126484459-126484522	63	25.262	0	0.0146924	0.0144086	Y
GRMZM2G092223_E4	3:125710636-125710659	23	43.9692	0	0	0	Y	AC210168.4_FG003_E2	3:126528728-126529114	386	0.442104	0.000847299	1.97833	0.00940664	Y
GRMZM2G092223_E5	3:125710764-125710944	180	18.7988	0	0	0	Y	AC210168.4_FG003_E1	3:126530101-126530274	173	18.0558	0	0.0053504	0.00524706	Y
GRMZM2G092223_E6	3:125711164-125711383	219	20.5796	0	0	0	Y	GRMZM2G066602_E1	3:126646629-126647645	1016	9.2197	0.000321907	0.0938373	0.000893445	Y
GRMZM2G092223_E7	3:125711485-125711620	135	11.1665	0	0	0	Y	GRMZM2G066650_E3	3:126647886-126649099	1213	11.1998	0	5.6842	0.34349	Y
GRMZM2G092223_E8	3:125711720-125711882	162	11.784	0	0	0	Y	GRMZM2G066650_E2	3:126649203-126651629	2426	16.8926	0.0129421	5.31334	0.664903	Yb
GRMZM2G092223_E9	3:125711996-125712039	43	24.8324	0	0	0	Y	GRMZM2G066650_E1	3:126655568-126655782	214	3.84379	0.00152831	1.75175	0.216331	Y
GRMZM2G092223_E10	3:125712129-125712191	62	25.1051	0.332333	0.641961	0	Y	GRMZM2G016586_E2	3:127000640-127001546	906	8.74074	0.000360991	1.30363	0.00100192	Y
GRMZM2G092223_E11	3:125712287-125712373	86	13.4734	0.003803	0.010763	0	Y	GRMZM2G016586_E1	3:127001676-127002073	397	2.26558	0	0	0	Y
GRMZM2G159475_E2	3:125733169-125734176	1007	11.8378	0	3.77141	0.888811	Yb	GRMZM2G067456_E3	3:127023818-127024313	495	15.5955	0	29.3113	3.82351	Yb
GRMZM2G159475_E1	3:125735682-125735760	78	3.87929	0	2.84806	0	Y	GRMZM2G067456_E2	3:127024994-127025253	259	17.3614	0	19.5881	2.78631	Yb
GRMZM2G177019_E1	3:125764251-125766015	1764	13.9948	0.000185407	1.30605	0.184224	Y	GRMZM2G067456_E1	3:127025302-127025433	131	4.77287	0	9.61654	2.4114	Yb
GRMZM2G454189_E1	3:125912994-125914035	1041	7.16915	0.000314176	0.408126	0.0898149	Y	GRMZM2G067476_E6	3:127026956-127027388	432	18.0332	0.191541	27.58	2.0088	Yb
GRMZM2G151720_E1	3:125952365-125953614	1249	10.3649	0.0659876	0	0.000726774	Y	GRMZM2G067476_E5	3:127027511-127027516	5	9.98099	0	0.925619	0.181548	Y
GRMZM2G120308_E1	3:126034765-126034816	51	35.0414	23.8175	0.0181494	0.0177988	Yb	GRMZM2G067476_E4	3:127027640-127027711	71	15.6736	0.548167	28.3943	2.42917	Yb
GRMZM2G120308_E2	3:126035851-126036044	193	48.8588	24.8123	0.00479595	0.00470332	Yb	GRMZM2G067476_E3	3:127027948-127028056	108	32.4866	0.00302831	35.2335	3.70661	Yb
GRMZM2G120308_E3	3:126036149-126036506	357	51.7969	27.7348	0	0	Yb	GRMZM2G067476_E2	3:127028136-127028234	98	13.2459	0	34.9941	3.53834	Yb
GRMZM2G120308_E4	3:126036844-126037091	247	7.66143	3.80949	0	0	Yb	GRMZM2G067476_E1	3:127029654-127030070	416	11.2669	0.16746	12.1087	1.43362	Yb
GRMZM2G120298_E1	3:126037677-126037835	158	21.6215	1.29581	0	0	Yb	GRMZM2G148646_E1	3:127034193-127034732	539	1.93424	0.000606786	2.96919	0.17178	Y
GRMZM2G120298_E2	3:126038563-126038655	92	1.14724	0.867414	0	0	Yb	GRMZM2G052093_E1	3:127069468-127070838	1370	2.80383	4.06506	0.000675634	0	N
GRMZM2G120298_E3	3:126038989-126039093	104	15.6505	8.3211	0	0	Yb	GRMZM2G060680_E1	3:127119632-127121126	1494	4.35706	5.74584	0.000619557	0.000607591	N
a To compare normal type and mutant, mapped read depth coverage in BSR-seq (normal vs mutant) and exome-seq (B73 vs 1115 mutant) was normalized and shown in integer. b the misalignment with zero alignment score and hits from paralogous genes were confirmed manually. "ID" and "Chr" show the exon name and its chromosome number, "Len" indicates the exon length, and "Del" is to determine whether a ex…
