# Supplementary material for: A Population of Deletion Mutants and an Integrated Mapping and Exome-seq Pipeline for Gene Discovery in Maize
Source: G3 (Bethesda). 2016 Jun 1;6(8):2385–95. doi: 10.1534/g3.116.030528 (PMC4978893; doi:10.1534/g3.116.030528)
Supplement: Supplemental Material [file supp_g3.116.030528_TableS6.xlsx]

## Sheet: Sheet1
Table S6 Assembled transcript variants in the O1 gene of 937 mutant
GRMZM2G449909_T02						GRMZM2G449909_T01
Normal type			Mutant type			Normal type			Mutant type
Assembly	Start	End	Assembly	Start	End	Assembly	Start	End	Assembly	Start	End
XLOC_010826	176900000	176900203	XLOC_010911	176900014	176900203	XLOC_010826	176900000	176900478	XLOC_010911	176900014	176900478
XLOC_010826	176900297	176900478	XLOC_010911	176900297	176900478	XLOC_010826	176900612	176900694	XLOC_010911	176900612	176900694
XLOC_010826	176900612	176900694	XLOC_010911	176900612	176900694	XLOC_010826	176900784	176900864	XLOC_010911	176900784	176900864
XLOC_010826	176900784	176900864	XLOC_010911	176900784	176900864	XLOC_010826	176900955	176901011	XLOC_010911	176900955	176901011
XLOC_010826	176900955	176901011	XLOC_010911	176900955	176901011	XLOC_010826	176901098	176901154	XLOC_010911	176901098	176901154
XLOC_010826	176901098	176901154	XLOC_010911	176901098	176901154	XLOC_010826	176901696	176901795	XLOC_010911	176901696	176901795
XLOC_010826	176901696	176901795	XLOC_010911	176901696	176901795	XLOC_010826	176902117	176902187	XLOC_010911	176902117	176902187
XLOC_010826	176902117	176902187	XLOC_010911	176902117	176902187	XLOC_010826	176902314	176902451	XLOC_010911	176902314	176902417
XLOC_010826	176902314	176902451	XLOC_010911	176902314	176902417	XLOC_010826	176902528	176902704	XLOC_010911	176902528	176902704
XLOC_010826	176902528	176902704	XLOC_010911	176902528	176902704	XLOC_010826	176904477	176904620	XLOC_010911	176904477	176904620
XLOC_010826	176904477	176904620	XLOC_010911	176904477	176904620	XLOC_010826	176904716	176904886	XLOC_010911	176904716	176904886
XLOC_010826	176904716	176904886	XLOC_010911	176904716	176904886	XLOC_010826	176905146	176905235	XLOC_010911	176905146	176905235
XLOC_010826	176905146	176905235	XLOC_010911	176905146	176905235	XLOC_010826	176905327	176905377	XLOC_010911	176905327	176905377
XLOC_010826	176905327	176905390	XLOC_010911	176905327	176905377	XLOC_010826	176905646	176905757	XLOC_010911	176905646	176905757
XLOC_010826	176905646	176905757	XLOC_010911	176905646	176905757	XLOC_010826	176905877	176906016	XLOC_010911	176905877	176906016
XLOC_010826	176905877	176906016	XLOC_010911	176905877	176906016	XLOC_010826	176906177	176906398	XLOC_010911	176906177	176906398
XLOC_010826	176906177	176906398	XLOC_010911	176906177	176906398	XLOC_010826	176907008	176907106	XLOC_010911	176907008	176907106
XLOC_010826	176907008	176907106	XLOC_010911	176907008	176907106	XLOC_010826	176907317	176907436	XLOC_010911	176907317	176907436
XLOC_010826	176907317	176907436	XLOC_010911	176907317	176907436	XLOC_010826	176907617	176907822	XLOC_010911	176907617	176907822
XLOC_010826	176907617	176907822	XLOC_010911	176907617	176907822	XLOC_010826	176908846	176909023	XLOC_010911	176908846	176909023
XLOC_010826	176908846	176909023	XLOC_010911	176908846	176909132	XLOC_010826	176915655	176915715	1	None
XLOC_010826	176915655	176915715	1	None		XLOC_010826	176916302	176916411	2	None
XLOC_010826	176916302	176916411	2	None		XLOC_010826	176917796	176917927	3	None
XLOC_010826	176917796	176917927	3	None		XLOC_010826	176918477	176918650	4	None
XLOC_010826	176918477	176918650	4	None		XLOC_010826	176918740	176918784	5	None
XLOC_010826	176918740	176918784	5	None		XLOC_010826	176918955	176918988	6	None
XLOC_010826	176918955	176918988	6	None		XLOC_010826	176920129	176920230	XLOC_010911	176920129	176920230
XLOC_010826	176920129	176920230	XLOC_010911	176920129	176920230	XLOC_010826	176920316	176920373	XLOC_010911	176920316	176920373
XLOC_010826	176920316	176920373	XLOC_010911	176920316	176920373	XLOC_010826	176920734	176920835	XLOC_010911	176920734	176920835
XLOC_010826	176920734	176920835	XLOC_010911	176920734	176920835	XLOC_010826	176920906	176921052	XLOC_010911	176920906	176921052
XLOC_010826	176920906	176921052	XLOC_010911	176920906	176921052	XLOC_010826	176921544	176921680	XLOC_010911	176921544	176921680
XLOC_010826	176921544	176921680	XLOC_010911	176921544	176921680	XLOC_010826	176921815	176921964	XLOC_010911	176921815	176921964
XLOC_010826	176921815	176921964	XLOC_010911	176921815	176921964	XLOC_010826	176923318	176923474	XLOC_010911	176923318	176923474
XLOC_010826	176923318	176923474	XLOC_010911	176923318	176923474	XLOC_010826	176923779	176923837	XLOC_010911	176923779	176923837
XLOC_010826	176923779	176923837	XLOC_010911	176923779	176923837	XLOC_010826	176924216	176924372	XLOC_010911	176924216	176924372
XLOC_010826	176924216	176924372	XLOC_010911	176924216	176924372	XLOC_010826	176924456	176924601	XLOC_010911	176924456	176924601
XLOC_010826	176924456	176924601	XLOC_010911	176924456	176924601	XLOC_010826	176925366	176925515	XLOC_010911	176925366	176925474
XLOC_010826	176925366	176925515	XLOC_010911	176925366	176925474	XLOC_010826	176926473	176926499
XLOC_010826	176926473	176926499
Each row indicates an exon in the gene OPAQUE-1, which were assembled by Cufflinks. GRMZM2G449909_T01 and GRMZM2G449909_T02 were both identified with the difference in the first exon. "XLOC_010826" and "XLOC_010911" were assigned by Cufflinks automatically for B73 and 937, respectively. The six deleted exons are hightlighted in yellow.
